# Supplementary material for: Reducing intraventricular hemorrhage following the implementation of a prevention bundle for neonatal hypothermia
Source: PLoS One. 2022 Sep 2;17(9):e0273946. doi: 10.1371/journal.pone.0273946 (PMC9439247; doi:10.1371/journal.pone.0273946)
Supplement: S1 Table — (XLSX) [file pone.0273946.s001.xlsx]

## Sheet: 工作表1
Stage	Recruited Month	Gestational Age	Birth Body Weight	Delivery Room Temperature	Admision Temperature	Death (0=no,1=yes)	Inotropics (0=no, 1=yes)	IVH Grade	Sex (1=male, 0=female)	Delivery Mode (1=C/S, 0=NSD)	SGA (1=Y, 0=N)	PROM > 18 hours (1=Y, 0=N)	1-min Apgar < 7 (1=Y, 0=N)	5-min Apgar < 7 (1=Y, 0=N)	Antenatal Steroid (1=Y, 0=N)	pH < 7.2
Pre-intervention	2017/2	33	1350	36.5	36.3	0	0	0	1	1	1	0	0	0	0	2
Pre-intervention	2017/3	30	1354	36.7	36.2	0	0	0	1	1	0	1	1	0	1	0
Pre-intervention	2017/3	30	1058	36.2	36.1	0	0	0	0	1	1	0	1	0	1	2
Pre-intervention	2017/3	24	616	36.5	36.4	0	0	0	0	0	0	0	1	0	1	0
Pre-intervention	2017/3	29	692	36.9	36.3	0	0	0	0	1	1	0	1	0	1	0
Pre-intervention	2017/3	29	1573	36.4	36.2	0	1	2	0	1	0	0	1	1	1	0
Pre-intervention	2017/3	29	1120	36.3	36.3	0	1	0	0	1	0	0	1	0	1	0
Pre-intervention	2017/4	28	630	36.5	36.5	0	0	0	1	1	1	0	0	0	1	2
Pre-intervention	2017/4	30	738	36.1	35.9	0	1	0	0	1	1	0	1	0	1	1
Pre-intervention	2017/4	29	1277	36.4	36.4	0	0	0	1	1	0	1	0	0	1	2
Pre-intervention	2017/4	29	1460	36.4	36.4	0	0	0	1	1	0	1	0	0	1	1
Pre-intervention	2017/4	35	1006	36.4	36.3	0	0	0	1	1	1	1	1	0	1	0
Pre-intervention	2017/4	34	1186	36.7	36.4	0	0	0	0	0	1	1	0	0	0	0
Pre-intervention	2017/5	25	430	36.3	36.3	0	1	0	0	1	1	0	1	0	0	1
Pre-intervention	2017/5	34	1420	36.4	36.4	0	0	0	0	1	1	1	0	0	1	0
Pre-intervention	2017/6	31	1210	36.7	36.5	0	0	0	0	1	1	1	1	0	1	2
Pre-intervention	2017/6	26	807	35.6	35.6	0	1	2	0	1	0	0	1	1	1	0
Pre-intervention	2017/6	25	800	36.5	36.5	1	1	4	1	1	0	1	1	1	0	1
Pre-intervention	2017/6	31	1022	36.3	36.2	0	0	0	1	1	1	0	1	0	0	0
Pre-intervention	2017/7	32	1240	36.2	36.2	0	0	0	1	1	1	0	0	0	1	0
Pre-intervention	2017/7	32	1496	36.4	36.4	0	0	0	0	1	0	0	1	0	1	0
Pre-intervention	2017/7	33	1170	36.4	36.4	0	1	0	1	1	1	0	1	0	1	0
Pre-intervention	2017/7	28	635	35.7	35.3	0	0	0	0	1	1	0	1	1	1	0
Pre-intervention	2017/7	31	1314	36.9	36.6	0	0	0	1	1	0	0	1	0	0	0
Pre-intervention	2017/7	26	958	37	37	0	0	0	0	1	0	0	1	0	1	1
Pre-intervention	2017/7	26	918	36.7	36.5	0	0	0	0	0	0	0	1	0	1	0
Pre-intervention	2017/8	31	1200	36.8	36.6	0	0	0	0	1	1	0	0	0	1	0
Pre-intervention	2017/8	32	1496	37.3	37.5	0	0	0	0	1	0	1	1	0	1	2
Pre-intervention	2017/8	32	1445	36.6	36.6	0	0	1	0	1	0	0	1	0	1	0
Pre-intervention	2017/8	27	1125	36.7	36.8	0	0	1	1	0	0	0	0	0	1	0
Pre-intervention	2017/8	36	1416	36.3	36.1	0	0	0	0	0	1	0	1	0	0	0
Pre-intervention	2017/8	29	1278	36.2	36.1	0	0	1	1	1	0	0	1	0	1	0
Pre-intervention	2017/8	30	990	36.7	36.5	0	0	0	0	1	1	0	1	0	1	0
Pre-intervention	2017/9	26	700	36.6	36.5	0	0	1	1	1	1	1	1	0	1	0
Pre-intervention	2017/9	31	1204	37.2	37	0	0	1	0	0	1	1	1	0	1	0
Pre-intervention	2017/9	33	1412	37	36.9	0	0	0	0	1	1	0	0	0	1	2
Pre-intervention	2017/9	32	1080	36.5	36.7	0	0	0	0	1	1	1	1	0	1	0
Post-intervention	2017/10	30	1162	37.1	37.1	0	0	0	0	1	0	1	1	0	1	2
Post-intervention	2017/10	28	1032	36.6	37.5	0	0	0	1	1	0	1	1	0	1	0
Post-intervention	2017/10	28	1026	36.7	36.6	0	0	0	1	1	0	1	1	0	1	0
Post-intervention	2017/10	25	662	36.5	36.5	0	1	0	0	1	0	0	1	1	1	1
Post-intervention	2017/10	25	689	36.3	36.5	0	1	0	1	1	0	0	1	0	1	0
Post-intervention	2017/10	30	1382	37.1	37.1	0	0	0	0	0	0	1	0	0	1	0
Post-intervention	2017/10	28	1355	37.7	37.5	0	0	0	0	0	0	0	0	0	1	0
Post-intervention	2017/11	26	1018	38.3	38	0	1	0	0	0	0	1	1	0	1	0
Post-intervention	2017/11	30	1626	37.4	37.3	0	0	0	1	0	0	0	0	0	1	0
Post-intervention	2017/11	28	784	36.5	36.4	0	0	0	0	1	1	0	1	0	1	0
Post-intervention	2017/11	25	807	36.5	36.5	0	0	0	1	1	0	1	1	0	1	0
Post-intervention	2017/11	34	1434	36.8	36.5	0	0	0	1	1	1	0	1	0	0	2
Post-intervention	2017/11	29	903	36.6	36.9	0	0	2	1	1	1	1	1	0	1	0
Post-intervention	2017/11	28	1265	36.8	37	0	0	0	0	0	0	1	0	0	1	0
Post-intervention	2017/12	26	965	37.2	36.6	0	0	0	1	0	0	1	1	0	1	0
Post-intervention	2017/12	25	694	36.5	36.5	0	1	0	1	1	0	1	0	0	1	0
Post-intervention	2017/12	29	866	36.8	36.7	0	1	0	0	1	1	0	1	0	1	0
Post-intervention	2017/12	30	798	37.3	36.8	0	0	0	1	1	1	0	1	0	1	0
Post-intervention	2018/1	32	1082	37.5	37.5	0	0	0	1	1	1	0	0	0	1	0
Post-intervention	2018/1	31	802	36.2	36.1	0	0	1	0	1	1	1	1	0	1	0
Post-intervention	2018/1	27	458	36.4	36.4	0	0	0	0	1	1	0	1	0	1	0
Post-intervention	2018/1	26	832	36.5	36.5	0	1	0	1	1	0	1	1	0	1	0
Post-intervention	2018/1	32	1328	36.5	36.5	0	0	0	0	1	1	0	1	0	1	2
Post-intervention	2018/1	30	1362	37.5	37.5	0	0	0	1	1	0	1	1	0	1	0
Post-intervention	2018/2	30	1632	36.6	36.5	0	0	0	1	1	0	1	0	0	1	2
Post-intervention	2018/2	31	1449	36.8	36.8	0	0	0	0	1	0	1	0	0	1	2
Post-intervention	2018/1	31	852	36.7	36.6	0	0	0	0	1	1	0	0	0	1	2
Post-intervention	2018/3	32	1136	36.9	36.7	0	0	0	0	1	1	1	1	0	1	0
Post-intervention	2018/4	35	1324	36.7	36.5	0	0	0	0	1	1	1	1	0	0	2
Post-intervention	2018/4	24	670	37	37	0	0	0	1	1	0	0	1	0	1	0
Post-intervention	2018/4	24	630	36.8	36.7	0	1	0	1	1	0	0	1	0	1	0
Post-intervention	2018/4	31	1206	36.5	36.1	0	0	0	1	1	1	0	1	0	1	0
Post-intervention	2018/4	30	1136	37.1	37	0	0	0	1	1	1	0	1	0	1	0
Post-intervention	2018/5	37	1358	36.6	36.7	0	0	0	0	1	1	0	0	0	0	0
Post-intervention	2018/5	27	703	37.1	36.8	0	0	0	1	1	1	1	1	0	1	0
Post-intervention	2018/5	29	1014	36.5	36.5	0	0	0	0	1	0	1	1	0	1	0
Post-intervention	2018/6	32	1205	36.4	36.6	0	0	0	1	1	1	0	0	0	1	0
Post-intervention	2018/6	24	560	36.2	36.2	0	0	0	0	0	0	1	1	0	1	1
Post-intervention	2018/6	29	1490	36.9	36.9	0	0	0	1	1	0	1	1	0	1	1
Post-intervention	2018/6	29	910	37.2	36.8	0	0	0	0	1	1	0	1	0	1	0
Post-intervention	2018/6	34	1144	36.5	36.4	0	0	0	0	1	1	0	1	0	0	0
Post-intervention	2018/6	33	1414	36.5	36.5	0	0	0	1	1	1	0	1	0	1	0
Post-intervention	2018/6	26	952	36.9	36.8	0	1	0	1	0	0	1	1	1	1	0
Post-intervention	2018/6	30	1246	37.3	36.7	0	0	0	0	0	0	1	0	0	1	0
Post-intervention	2018/6	23	611	37.3	37	0	0	0	1	0	0	1	1	0	1	0
Post-intervention	2018/6	27	616	37	36.9	0	0	0	0	1	1	0	1	0	1	1
Post-intervention	2018/6	24	716	36.5	36.5	0	1	0	1	1	0	1	1	0	1	1
Post-intervention	2018/7	32	1129	36.7	36.3	0	0	0	0	1	1	0	1	0	1	0
Post-intervention	2018/7	30	1503	37.1	37.1	0	0	0	1	1	0	0	0	0	1	0
Post-intervention	2018/7	30	1502	37.1	36.6	0	0	0	0	1	0	0	0	0	1	0
Post-intervention	2018/7	34	1316	36.9	36.8	0	0	0	1	1	1	0	1	0	1	0
Post-intervention	2018/7	27	559	36.7	36.4	0	0	0	1	1	1	0	1	0	1	1
Post-intervention	2018/7	30	1345	36.8	36.8	0	0	0	0	1	0	0	1	0	1	0
Post-intervention	2018/7	33	1434	36.9	36.6	0	0	0	1	1	1	0	1	0	1	0
Post-intervention	2018/7	24	674	37.1	37	0	0	0	0	1	0	1	1	0	1	0
Post-intervention	2018/7	27	1086		35.9	0	0	1	1	1	0	1	1	1	1	1
Post-intervention	2018/7	28	1102	36.9	37.2	0	0	0	1	1	0	1	0	0	1	0
Post-intervention	2018/7	28	1065	36.5	36.6	0	0	0	0	1	0	1	0	0	1	0
